# Supplementary material for: Can social enterprises aid sustainable development? Evidence from multi-stage investigations
Source: PLoS One. 2023 Feb 13;18(2):e0281273. doi: 10.1371/journal.pone.0281273 (PMC9925014; doi:10.1371/journal.pone.0281273)
Supplement: S1 File — (XLSX) [file pone.0281273.s001.xlsx]

## Sheet: Sheet1
S. No.	SM1	SM2	SM3	SM4	I1	I2	I3	I4	CN1	CN2	CN3	CN4	G1	G2	G3	G4	FR1	FR2	FR3	FR4	FR5	SS1	SS2	SS3	ES1	ES2	ES3	ES4	ES5	ECOS1	ECOS2
1	2	1	2	2	1	2	2	2	2	2	2	2	2	3	2	2	1	2	1	1	5	1	2	1	1	2	3	5	2	2	2
2	4	1	2	1	2	2	2	2	3	2	2	3	1	3	1	2	4	2	2	1	1	2	2	2	3	3	2	3	3	2	2
3	5	1	1	1	1	1	1	1	1	1	1	1	1	4	1	1	2	1	1	1	3	1	1	1	1	1	1	1	1	1	1
4	5	1	1	1	1	1	4	1	1	1	1	1	1	5	1	1	5	1	1	1	5	1	1	1	1	1	1	1	1	1	1
5	2	1	2	1	2	2	1	1	1	1	2	1	1	3	2	1	2	2	1	2	4	1	2	1	1	1	1	1	2	2	1
6	2	1	2	2	1	2	2	2	2	2	2	2	2	3	2	2	1	2	1	1	5	1	2	1	1	2	3	5	2	2	2
7	4	1	3	1	2	1	1	2	1	2	2	3	2	4	1	1	3	2	2	2	4	1	1	1	1	3	2	2	2	1	3
8	4	2	3	2	1	1	4	1	1	1	1	1	1	4	1	1	1	1	1	1	1	3	3	1	1	1	1	1	1	1	1
9	4	2	4	3	2	2	2	3	2	2	2	2	1	1	1	1	4	1	2	3	4	2	1	1	5	5	3	5	3	4	3
10	3	1	1	1	1	1	1	1	2	2	1	2	1	3	1	1	2	2	1	2	5	1	1	1	1	1	1	1	1	2	2
11	3	2	2	3	2	1	3	4	2	1	2	3	1	4	2	2	2	2	1	2	5	1	2	1	1	1	2	4	3	3	3
12	1	1	3	2	3	1	2	2	2	1	2	2	1	4	1	2	2	4	2	4	2	2	2	2	1	1	3	3	2	1	2
13	1	1	2	1	1	1	2	1	1	1	2	2	2	4	3	3	2	3	2	2	2	2	1	1	2	2	2	2	2	2	1
14	1	2	1	1	2	1	1	1	2	1	1	1	3	3	1	1	1	4	2	4	4	1	1	1	1	1	1	1	3	3	2
15	2	2	2	2	4	3	2	3	3	3	3	3	1	1	1	1	2	2	2	1	5	3	3	3	2	2	2	2	1	2	2
16	3	2	2	3	1	2	1	1	1	1	2	2	1	3	1	1	2	2	2	1	5	1	2	1	1	1	1	2	2	1	1
17	2	2	3	2	1	1	1	1	1	1	2	1	1	3	1	1	3	1	1	1	5	1	1	1	1	1	1	2	1	1	1
18	4	3	2	3	1	1	1	1	2	1	2	2	1	1	1	1	2	1	2	1	5	1	2	2	1	1	1	1	1	1	1
19	3	4	1	2	3	2	2	1	1	1	2	3	1	4	2	2	3	2	2	1	4	1	2	2	1	5	2	2	1	2	2
20	1	2	4	2	3	2	3	2	2	3	3	1	2	2	2	2	3	5	5	4	5	1	2	3	3	3	3	3	3	3	3
21	1	1	1	1	3	1	1	1	1	1	1	1	3	1	1	1	3	3	3	5	5	5	2	2	2	1	2	2	2	2	2
22	1	1	3	1	3	1	1	1	2	2	4	2	2	2	2	1	1	3	3	2	1	1	1	1	1	1	1	1	4	1	1
23	2	2	1	1	2	2	3	2	1	1	2	2	2	3	2	2	1	2	3	2	1	3	2	2	2	2	2	2	1	1	1
24	1	1	1	1	1	1	1	1	1	1	1	1	3	4	3	3	1	3	4	5	1	1	1	1	2	3	1	5	1	1	3
25	1	1	3	2	3	2	1	2	2	2	3	2	3	1	4	5	3	4	4	5	3	2	1	1	1	3	3	3	3	3	2
26	1	1	1	1	5	4	2	2	1	3	3	4	5	4	4	4	3	4	5	4	1	1	2	2	5	5	5	5	2	2	3
27	2	2	2	2	2	2	2	2	2	1	1	1	1	2	2	2	2	1	1	1	5	2	2	2	1	1	5	5	1	2	5
28	1	1	1	1	1	1	2	1	1	1	2	1	1	5	1	1	1	1	1	1	5	1	1	1	1	1	1	1	3	1	2
29	2	2	4	1	2	2	4	1	2	1	2	1	2	4	1	1	2	2	2	3	5	1	1	1	1	1	1	1	2	2	4
30	4	2	2	1	3	2	2	2	1	2	1	1	1	4	1	1	4	2	1	1	4	1	1	1	2	2	3	3	3	2	3
31	2	2	3	2	3	3	2	2	2	1	4	3	2	4	1	1	2	1	1	1	3	3	2	3	2	1	3	2	1	1	3
32	3	2	2	1	4	2	2	2	1	2	2	2	3	2	3	2	4	5	5	4	1	3	2	2	3	3	3	3	2	3	2
33	2	3	5	3	3	2	3	3	4	3	4	5	2	2	3	4	2	3	5	2	3	2	4	3	4	3	4	5	5	3	4
34	4	2	4	4	3	2	3	4	3	2	4	4	2	4	3	5	2	4	3	2	4	2	4	3	3	2	4	3	4	3	4
35	4	3	3	4	2	3	4	3	2	4	2	4	2	4	2	4	2	2	4	5	2	2	3	3	2	3	2	1	4	2	4
36	4	2	4	3	3	3	4	5	2	4	3	5	2	4	2	5	2	4	3	2	4	3	2	4	5	3	4	3	4	2	4
37	2	2	4	2	3	2	2	2	2	2	2	2	2	3	2	2	2	2	2	3	2	2	2	2	2	3	2	2	1	2	2
38	2	1	2	1	2	2	2	2	2	1	2	1	1	4	4	4	3	3	3	3	3	3	2	3	2	1	2	1	2	1	3
39	2	1	2	1	1	2	3	1	1	2	1	2	2	1	3	2	2	2	2	1	2	2	2	2	2	1	2	1	2	1	2
40	2	2	2	2	3	3	3	3	3	3	3	3	3	3	3	3	3	3	3	3	3	3	3	3	2	2	2	2	2	3	3
41	1	1	1	1	1	1	1	1	1	1	1	1	1	1	1	1	1	1	1	1	1	1	1	1	1	1	1	1	1	1	1
42	1	2	2	3	1	2	4	3	1	2	2	2	2	4	2	3	3	1	2	1	3	1	1	1	3	3	3	3	3	1	1
43	4	2	2	3	1	1	1	1	1	1	1	1	1	1	1	1	1	2	2	2	1	2	2	3	1	2	1	1	1	2	2
44	4	3	3	1	1	2	2	2	1	1	1	1	2	2	3	2	1	2	3	1	1	1	1	1	1	1	1	1	1	1	2
45	1	1	1	1	1	1	1	1	1	1	1	1	1	2	2	1	3	3	3	1	1	1	2	2	1	2	2	3	2	2	3
46	1	1	1	1	1	1	1	1	1	1	1	1	1	2	2	1	3	3	3	1	1	1	2	2	1	2	2	3	2	2	3
47	4	2	2	2	3	3	2	2	2	3	3	3	3	2	2	2	2	2	3	2	4	2	2	2	2	2	2	2	2	2	2
48	1	1	1	1	1	1	1	1	1	1	1	1	1	2	2	1	3	3	3	1	1	1	2	2	1	2	2	3	2	2	3
49	4	4	3	3	2	1	1	1	1	1	1	1	1	3	1	1	1	1	1	1	1	1	1	1	1	2	1	2	1	1	1
50	1	1	1	1	1	1	1	1	2	2	1	2	1	1	3	3	2	1	1	1	2	1	2	1	1	1	1	2	1	2	2
51	1	1	1	1	1	1	1	1	2	2	1	2	1	1	3	3	2	1	1	1	2	1	2	1	1	1	1	2	1	2	2
52	4	1	1	1	1	1	1	1	1	1	1	5	1	4	2	1	2	2	2	1	3	1	1	1	2	2	2	2	3	1	1
53	1	1	1	1	1	1	1	1	1	1	1	1	1	1	1	1	1	2	2	1	2	1	2	2	1	1	1	1	1	2	2
54	1	3	2	5	1	3	3	3	5	4	4	3	2	2	3	2	3	3	3	3	3	3	3	3	1	2	2	2	2	2	2
55	5	4	4	3	3	2	5	5	2	3	5	5	3	2	3	3	2	5	4	2	5	2	2	3	5	4	3	4	4	3	5
56	1	1	1	1	1	1	1	1	2	2	1	2	1	1	3	3	2	1	1	1	2	1	2	1	1	1	1	2	1	2	2
57	1	1	1	1	2	2	3	2	2	3	3	2	1	4	1	2	1	3	2	1	1	1	1	1	1	2	2	2	2	1	3
58	1	1	1	1	2	2	3	2	2	3	3	2	1	4	1	2	1	3	2	1	1	1	1	1	1	2	2	2	2	1	3
59	1	1	1	1	1	1	1	1	1	2	2	1	1	2	2	1	1	1	1	1	1	1	2	3	1	2	3	1	1	1	2
60	2	2	3	2	2	3	3	4	1	1	3	1	3	3	3	3	1	2	1	1	2	2	1	2	1	1	1	2	2	3	2
61	1	1	2	1	2	2	3	1	2	2	1	2	2	2	2	2	2	2	2	2	2	2	2	2	2	2	2	1	2	1	1
62	1	1	1	1	2	2	2	2	1	1	2	2	2	3	2	2	2	2	3	2	2	2	3	2	1	1	1	1	1	1	1
63	2	1	2	1	1	1	1	1	2	1	1	2	1	1	2	3	2	2	2	2	2	2	2	2	1	2	1	2	1	1	1
64	3	2	3	1	1	3	2	2	1	1	1	1	1	2	2	3	3	2	1	1	1	2	1	2	1	2	1	2	1	2	2
65	1	1	1	1	1	1	1	1	1	1	1	1	3	4	2	2	2	2	2	2	2	2	2	2	1	1	1	1	1	2	3
66	1	1	1	1	1	1	1	1	1	1	2	2	2	3	1	1	1	2	3	1	1	1	1	1	1	2	1	1	1	2	3
67	1	2	3	2	2	3	2	3	3	2	2	2	2	2	2	2	2	2	2	2	2	2	2	2	1	1	1	1	2	2	2
68	1	2	3	2	2	3	2	3	3	2	2	2	2	2	2	2	2	2	2	2	2	2	2	2	1	1	1	1	2	2	2
69	1	1	1	1	2	2	2	2	2	1	2	1	2	2	2	1	2	2	1	1	2	1	2	1	1	2	1	1	1	2	2
70	1	1	1	1	1	1	1	1	1	1	1	1	1	1	1	1	1	1	1	1	1	1	1	1	1	1	1	1	1	1	1
71	1	1	1	1	1	1	1	1	1	1	1	1	1	1	1	1	1	1	1	1	1	1	1	1	1	1	1	1	1	1	1
72	1	1	1	2	1	1	1	2	2	2	3	2	2	2	1	2	1	2	1	2	2	3	1	2	2	2	2	2	2	2	2
73	1	1	1	1	2	1	1	2	2	1	1	2	2	1	1	1	2	2	1	1	3	1	1	1	1	1	1	3	1	1	1
74	3	2	1	1	1	1	1	1	1	1	1	1	2	3	2	1	3	1	2	2	2	2	2	2	1	1	1	1	1	2	2
75	1	1	1	1	1	1	1	1	1	1	1	1	1	1	1	1	1	1	1	1	1	1	1	1	1	1	1	1	1	1	1
76	1	1	1	1	1	1	1	1	1	1	1	1	1	1	1	1	1	1	1	1	1	1	1	1	1	1	1	1	1	1	1
77	1	1	1	1	1	1	1	1	1	1	1	1	1	1	1	1	1	1	1	1	1	1	1	1	1	1	1	1	1	1	1
78	1	1	1	1	1	1	1	1	1	1	1	1	1	1	1	1	1	1	1	1	1	1	1	1	1	1	1	1	1	1	1
79	1	1	1	1	1	1	1	1	1	1	1	1	1	1	1	1	1	1	1	1	1	1	1	1	1	1	1	1	1	1	1
80	4	1	3	2	2	1	2	1	3	1	1	3	1	3	1	1	3	1	1	5	1	1	1	1	1	1	1	1	1	1	1
81	1	1	1	1	1	1	1	1	1	1	1	1	1	1	1	1	1	1	1	1	1	1	1	1	1	1	1	1	1	1	1
82	5	5	2	1	1	3	1	2	1	1	3	2	2	2	2	2	4	1	2	1	5	1	1	1	3	3	1	3	1	1	1
83	4	2	3	2	2	2	2	3	2	2	3	2	1	4	2	2	4	1	2	2	2	1	2	1	2	2	2	2	1	2	2
84	1	2	3	1	1	1	1	1	1	1	1	1	1	2	1	2	1	2	2	3	5	1	1	1	1	1	1	1	1	1	3
85	2	2	2	2	2	2	2	2	1	2	2	2	1	2	2	2	2	2	2	1	2	2	2	2	2	2	2	2	2	2	2
86	1	1	4	2	2	2	2	2	2	2	2	2	3	4	2	2	3	3	3	5	1	2	2	2	3	3	3	2	2	3	3
87	4	1	3	1	1	2	2	2	2	2	2	2	2	2	2	2	3	2	2	4	1	2	2	2	2	2	2	2	2	2	2
88	2	2	2	2	2	2	2	2	2	2	2	2	2	2	2	2	2	2	2	2	2	2	2	2	2	2	2	2	2	2	2
89	2	2	2	2	2	2	2	2	2	2	2	2	2	2	2	2	2	2	2	2	2	2	2	2	2	2	2	2	2	2	2
90	2	2	2	2	2	2	2	2	2	2	2	2	2	2	2	2	2	2	2	2	2	2	2	2	2	2	2	2	2	2	2
91	2	2	2	2	2	2	2	2	2	2	2	2	2	2	2	2	2	2	2	2	3	2	2	2	2	2	2	2	2	2	2
92	1	2	4	2	2	2	2	2	2	2	2	2	2	2	2	2	2	2	2	2	2	2	2	2	2	2	1	2	2	2	2
93	2	1	4	1	2	2	2	1	2	1	2	2	2	3	2	2	2	1	2	2	4	2	2	1	1	1	1	2	1	1	1
94	2	2	2	2	2	2	2	2	2	2	2	2	2	2	2	2	2	2	2	2	2	2	2	2	2	2	2	2	2	2	2
95	2	2	2	2	2	2	2	2	2	2	2	2	2	2	2	2	2	2	2	2	2	3	2	3	3	3	3	3	3	3	3
96	2	2	2	2	2	2	2	2	2	2	2	2	2	2	2	2	2	2	2	2	2	3	2	3	3	3	3	3	3	3	3
97	2	1	2	1	4	1	1	1	1	1	1	1	1	1	1	1	1	1	1	1	1	1	1	1	1	1	1	1	1	1	1
98	4	4	3	2	2	2	3	2	2	2	3	3	1	4	1	1	3	3	2	2	5	1	2	3	1	3	1	1	2	2	2
99	4	4	3	2	2	2	3	2	2	2	3	3	1	4	1	1	3	3	2	2	5	1	2	3	1	3	1	1	2	2	2
100	1	2	2	1	2	2	2	1	2	1	2	1	2	1	1	1	2	1	2	1	1	2	1	1	1	2	1	2	1	1	2
101	2	2	2	2	2	2	2	2	2	2	2	2	2	2	2	2	2	2	2	2	2	2	2	2	2	2	2	2	2	2	2
102	3	2	1	1	1	2	1	2	1	1	2	3	1	4	1	1	3	1	3	1	4	1	1	1	1	1	1	1	3	1	2
103	1	2	2	2	1	2	2	1	1	2	2	1	1	3	1	2	2	2	1	1	5	1	2	1	4	1	3	3	2	1	1
104	1	1	2	1	1	1	1	1	1	1	3	3	1	1	2	2	2	2	2	2	1	1	1	1	1	1	1	1	1	1	1
105	4	2	1	2	3	2	2	3	2	2	2	2	1	5	1	1	2	2	2	2	4	1	2	1	2	2	2	5	2	2	2
106	3	3	3	2	2	2	2	2	2	2	2	2	2	2	2	2	2	2	2	2	5	2	2	2	2	2	2	2	2	2	2
107	3	1	3	1	3	1	1	1	1	1	1	1	1	2	1	2	1	3	2	1	5	1	1	1	1	4	3	3	1	2	3
108	1	1	2	2	2	2	2	2	2	2	2	2	2	3	2	2	2	2	2	2	5	2	3	2	2	2	2	2	2	2	2
109	2	1	3	2	2	2	1	1	1	1	2	2	1	2	1	1	1	1	1	2	1	2	1	2	1	2	2	2	2	2	1
110	1	2	1	2	1	2	1	2	1	2	1	2	1	2	1	2	1	2	1	1	2	1	2	1	1	1	2	2	1	1	2
111	1	1	1	1	2	2	2	2	2	2	2	2	2	2	2	2	2	2	2	2	2	2	2	2	2	2	2	2	2	2	2
112	1	1	1	1	1	1	1	1	1	1	1	3	1	3	1	1	1	1	1	1	1	1	1	1	1	1	1	1	1	1	1
113	1	2	1	2	1	3	1	3	1	3	1	3	1	3	1	3	1	2	3	1	2	3	2	1	1	2	1	2	1	1	3
114	1	3	1	3	1	2	1	1	1	1	3	3	1	2	1	1	3	2	2	1	3	3	2	3	3	2	2	2	1	1	1
115	1	1	2	1	2	1	1	2	2	2	1	2	1	2	1	2	1	3	1	1	2	3	3	3	3	3	3	3	3	2	2
116	3	3	5	1	1	1	1	1	1	1	1	1	1	1	1	1	1	1	1	1	1	1	1	1	1	1	1	1	1	1	2
117	1	1	2	1	2	1	1	2	2	2	1	2	1	2	1	2	1	3	1	1	2	3	3	3	3	3	3	3	3	2	2
118	1	1	1	1	1	1	1	1	1	1	1	1	1	1	1	1	1	1	1	1	1	1	1	1	1	1	1	1	1	1	1
119	1	1	1	1	1	1	1	1	1	1	1	1	1	1	1	1	1	1	1	1	1	1	1	1	1	1	1	1	1	1	1
120	1	1	1	1	1	1	1	1	1	1	1	1	1	1	1	1	1	1	1	1	1	1	1	1	1	1	1	1	1	1	1
121	1	1	1	1	1	1	1	1	1	1	1	1	1	1	1	1	1	1	1	1	1	1	1	1	1	1	1	1	1	1	1
122	1	1	1	1	1	1	1	1	1	1	1	1	1	1	1	1	1	1	1	1	1	1	1	1	1	1	1	1	1	1	1
123	1	1	1	1	1	1	1	1	1	1	1	1	1	1	1	1	1	1	1	1	1	1	1	1	1	1	1	1	1	1	1
124	2	2	2	2	2	2	2	2	2	2	2	2	2	2	2	2	2	2	2	2	2	2	2	2	2	2	2	2	2	2	2
125	1	1	1	1	1	1	2	1	2	1	2	1	2	1	2	1	2	1	2	2	1	2	1	2	1	2	1	2	1	2	1
126	1	1	1	2	2	1	2	1	1	2	1	2	2	1	2	1	1	2	1	1	2	1	2	1	2	1	2	1	2	1	2
127	1	1	2	1	2	1	1	2	2	1	2	1	2	1	2	1	1	2	1	2	1	2	1	1	1	2	1	2	1	2	1
128	1	2	1	2	1	2	1	2	1	2	1	2	1	2	1	2	1	2	1	1	1	1	1	2	1	2	1	2	1	1	1
129	1	1	1	1	1	1	1	1	1	1	1	1	1	1	1	1	1	1	1	1	1	1	1	1	1	1	1	1	1	1	1
130	1	1	1	1	2	2	2	2	2	2	2	2	2	2	2	2	2	2	2	2	2	2	2	2	2	1	2	1	2	1	2
131	1	2	1	2	1	2	1	2	2	1	2	1	1	2	1	2	1	1	2	2	1	1	2	1	1	1	2	2	1	1	1
132	4	3	3	3	2	2	3	3	1	2	2	3	1	3	1	1	3	1	1	1	1	1	1	1	3	3	3	3	3	3	3
133	1	1	1	1	1	1	1	1	1	1	1	1	1	1	1	1	1	1	1	1	1	1	1	1	1	1	1	1	1	1	1
134	1	1	1	1	1	1	1	1	1	1	1	3	1	3	1	1	3	3	3	1	1	1	1	1	1	1	1	1	1	1	1
135	1	1	1	1	1	1	1	1	1	1	1	1	1	1	1	1	1	1	1	1	1	1	1	1	1	1	1	1	1	1	1
136	1	1	2	1	2	1	2	1	1	2	1	2	2	1	2	1	1	2	1	1	2	2	1	2	1	2	1	2	1	1	2
137	2	1	2	1	2	1	2	1	2	1	2	1	2	1	2	1	3	3	3	3	3	3	3	3	2	2	2	2	2	3	3
138	3	3	3	3	3	3	3	3	3	3	3	3	3	3	3	3	3	3	3	3	3	3	3	3	1	2	1	1	1	2	1
139	3	3	3	3	4	4	4	4	3	3	3	3	3	3	3	3	3	3	3	3	2	3	2	3	3	3	3	3	3	3	3
140	3	3	3	3	3	3	3	3	3	3	3	3	3	3	3	3	3	3	3	3	3	3	3	3	3	3	3	3	3	3	3
141	2	3	3	2	2	4	5	3	3	4	3	4	2	4	2	4	5	3	2	4	5	3	2	4	1	3	5	4	3	2	4
142	5	4	4	5	3	4	4	2	2	3	2	3	2	4	3	4	2	3	4	2	3	2	3	4	3	2	3	2	4	2	3
143	3	2	4	2	2	3	2	4	2	4	3	5	2	4	2	4	2	4	2	2	3	1	4	2	2	4	3	2	4	2	4
144	2	4	3	4	3	3	2	4	2	4	3	2	5	3	5	3	2	4	3	2	5	2	3	5	3	2	4	3	5	3	4
145	2	4	3	2	1	5	2	3	5	2	4	2	3	2	4	3	2	4	3	2	1	2	4	5	2	4	3	2	4	2	4
146	3	2	4	3	2	4	4	3	2	4	3	4	2	3	2	4	2	3	4	3	4	2	3	4	2	3	2	4	3	2	4
147	2	2	4	3	2	3	2	2	2	2	2	3	1	2	4	2	2	4	2	2	4	1	3	2	1	4	2	3	2	1	4
148	3	2	4	3	3	3	2	4	2	3	2	1	2	2	3	3	2	3	3	2	3	2	3	3	2	4	3	3	4	3	3
149	3	2	2	3	3	3	2	3	1	2	1	3	2	2	3	2	2	3	2	2	3	3	2	3	2	1	3	4	2	2	3
150	2	3	2	2	3	2	3	3	1	2	2	3	2	1	3	2	2	1	2	1	2	1	2	1	2	1	3	2	3	2	1
151	2	3	1	3	1	2	2	1	2	3	2	3	2	1	3	2	3	2	2	2	3	3	2	3	3	1	3	2	2	3	2
152	2	2	1	3	4	3	2	3	2	2	1	2	2	1	3	2	2	1	3	2	1	2	1	3	2	3	1	2	3	2	2
153	4	1	1	1	1	2	2	2	2	1	1	2	1	1	1	1	1	1	1	1	1	1	1	1	1	1	1	1	1	1	1
154	1	2	1	1	2	3	2	2	1	2	2	2	1	3	2	2	2	3	1	1	2	1	2	1	1	2	1	1	1	1	2
155	3	2	3	2	2	1	3	2	2	3	2	3	3	2	2	5	3	2	4	2	3	2	4	3	2	3	3	2	3	2	3
156	2	3	2	3	2	3	2	2	2	2	3	2	2	2	1	2	1	2	2	1	1	2	1	2	2	3	3	3	2	2	1
157	1	2	1	2	1	1	3	2	3	2	1	3	3	3	2	1	2	3	2	2	2	2	1	3	1	1	2	1	1	3	2
158	2	2	2	1	2	2	3	3	2	3	2	3	2	3	2	3	2	3	3	3	2	1	1	2	1	2	1	1	2	2	1
159	2	1	2	2	1	1	3	1	2	2	3	1	1	3	2	1	1	3	2	1	2	1	1	2	1	2	1	1	2	1	2
160	2	3	1	3	2	1	3	2	2	2	4	3	2	4	3	2	2	3	3	2	3	2	1	1	2	2	3	1	1	2	3
161	2	3	1	3	1	2	2	3	2	1	2	3	2	3	2	2	2	3	2	1	2	1	3	2	2	3	2	3	4	2	3
162	2	1	2	1	1	1	1	2	2	1	1	1	2	1	2	1	1	1	1	2	1	1	1	2	1	2	1	2	1	2	2
163	2	3	3	2	2	1	3	2	2	3	2	3	3	1	2	2	2	2	1	2	4	2	3	2	2	3	2	2	3	2	3
164	4	1	2	3	2	3	3	1	1	2	3	3	2	1	3	3	3	3	4	2	3	3	2	3	2	3	3	3	2	2	3
165	3	3	3	3	3	3	3	3	3	3	3	3	3	3	2	2	3	2	3	2	3	3	2	3	2	2	2	2	2	3	2
166	3	2	4	2	2	3	2	3	2	3	3	4	1	3	1	2	1	3	2	3	4	2	3	1	1	2	2	3	3	2	3
167	2	2	2	1	1	2	1	2	2	1	1	1	1	2	1	2	2	1	2	1	2	2	1	2	2	3	2	3	3	2	3
168	3	2	1	2	2	1	3	2	1	3	3	2	2	3	3	1	2	3	3	2	4	1	4	3	2	4	3	3	2	1	3
169	3	4	2	3	2	1	3	2	2	1	3	2	1	3	5	4	2	3	2	3	2	2	1	3	1	3	3	2	3	3	1
170	2	1	1	2	3	1	1	2	2	3	1	1	4	5	2	3	2	4	3	3	2	3	1	3	3	1	3	2	2	2	1
171	1	2	2	2	3	2	1	2	2	1	2	3	2	2	2	3	3	3	3	2	1	2	1	1	2	2	3	2	2	1	3
172	1	3	2	1	2	1	2	3	2	1	3	2	2	1	2	3	2	2	1	2	1	3	4	3	4	2	4	2	1	2	3
173	4	2	3	3	2	1	2	1	2	1	3	2	5	2	3	4	1	2	2	3	2	2	1	1	3	1	1	2	2	2	1
174	3	2	1	2	2	1	2	3	3	2	2	2	2	1	2	3	2	2	3	2	1	1	2	3	2	1	1	2	1	2	1
175	3	3	2	3	2	2	3	3	1	2	2	3	2	1	2	3	2	1	2	1	3	2	1	1	2	3	2	1	2	1	2
176	3	3	2	3	2	2	3	3	1	2	2	3	2	1	2	3	2	1	2	1	3	2	1	1	2	3	2	1	2	1	2
177	1	3	1	1	2	3	2	1	2	1	2	3	3	2	2	1	1	3	2	3	1	2	1	4	2	2	3	2	1	1	2
178	1	3	1	2	3	4	1	3	1	3	2	4	2	4	3	1	2	2	4	2	1	1	2	3	1	3	2	3	2	2	1
179	3	1	2	4	2	1	3	2	1	3	2	1	4	1	2	3	2	1	3	2	1	2	1	3	3	1	2	3	2	2	1
180	1	3	2	5	4	2	1	3	2	3	4	3	4	2	3	1	1	3	4	2	1	2	4	2	1	4	2	4	3	2	4
181	3	2	1	2	1	3	2	3	1	2	3	2	1	2	2	1	2	1	3	1	2	2	1	3	2	1	3	4	2	1	3
182	2	3	5	3	1	2	3	2	1	3	3	1	1	2	2	1	2	1	3	2	1	2	3	1	3	2	1	3	2	1	3
183	2	2	3	3	4	3	1	1	4	1	4	3	2	4	2	4	1	4	1	3	5	4	2	2	3	2	5	5	2	1	4
184	1	1	2	1	2	1	2	2	3	1	1	3	2	4	3	2	1	5	2	3	5	2	2	2	2	2	5	5	1	4	3
185	2	2	3	2	2	1	1	1	3	1	2	3	2	4	2	1	2	2	1	2	5	3	2	2	2	2	5	5	2	2	4
186	1	1	2	2	2	1	2	1	1	2	2	3	1	3	2	2	1	2	3	3	4	2	1	3	1	2	1	2	1	1	2
187	1	2	1	1	1	1	1	1	1	2	2	1	2	2	1	1	2	2	2	1	2	1	2	1	1	2	2	1	1	2	1
188	2	3	1	1	3	1	1	1	2	1	3	3	1	2	1	1	1	1	1	1	4	3	4	3	1	3	2	2	1	1	2
189	3	2	4	3	1	2	1	2	2	1	3	2	1	3	1	1	1	2	1	1	3	4	3	1	1	2	2	2	1	1	1
190	1	2	3	1	2	1	2	1	2	1	2	2	2	1	1	2	1	1	2	1	3	2	1	1	2	2	1	1	2	3	1
191	4	2	2	1	1	2	1	2	1	2	1	2	1	2	2	1	1	1	1	1	3	2	1	1	2	2	2	1	1	2	2
192	1	2	1	2	1	2	2	1	2	2	1	1	2	1	2	1	2	2	1	1	3	2	1	2	1	1	2	2	1	1	2
193	1	2	1	1	3	2	1	3	1	2	1	3	1	2	2	2	1	3	1	1	3	4	4	2	2	2	2	2	1	2	2
194	2	1	1	2	2	3	2	2	2	1	3	2	2	2	1	2	2	2	1	2	3	2	1	2	1	2	1	2	1	2	2
195	1	2	1	2	2	1	1	2	2	2	1	2	1	2	2	1	2	2	1	1	3	3	3	3	2	1	2	2	1	2	2
196	1	2	1	2	3	2	1	2	2	2	1	2	3	1	2	2	2	2	1	1	2	3	2	1	1	2	1	1	1	2	1
197	1	2	1	2	1	2	1	2	2	2	1	1	2	2	2	3	1	2	2	1	3	1	2	2	1	1	2	1	1	2	1
198	1	1	2	1	2	1	2	2	2	1	2	1	2	1	2	2	2	2	2	2	1	2	2	2	1	2	2	1	1	2	1
199	2	1	2	1	2	1	2	2	2	1	1	2	2	1	2	2	3	1	2	2	1	5	1	2	1	2	1	2	2	1	2
200	2	1	2	1	2	1	2	1	2	2	1	2	2	1	2	1	2	1	2	2	1	2	1	2	1	1	2	1	1	2	1
201	2	1	1	2	3	2	1	2	2	1	2	2	2	1	2	2	1	2	1	1	3	2	1	3	1	2	1	1	2	1	2
202	2	1	2	1	3	2	1	2	1	3	2	2	1	2	2	1	2	1	3	1	2	1	2	2	1	1	2	1	1	1	3
203	2	1	2	1	3	2	1	2	2	2	1	3	1	2	1	2	2	2	1	1	3	2	3	1	2	1	2	1	1	3	2
204	2	1	2	1	1	2	1	2	1	2	1	2	1	2	1	1	1	2	2	1	3	3	1	2	2	1	2	2	1	2	1
205	2	1	2	1	3	1	2	2	2	3	2	3	2	2	1	1	1	2	1	1	3	2	2	1	1	2	1	2	1	3	1
206	2	1	2	1	3	1	2	1	1	1	3	3	1	4	3	1	3	2	1	1	3	2	2	1	1	2	1	2	1	2	1
207	1	2	4	1	2	1	2	2	1	2	1	2	2	1	2	1	2	1	2	1	3	2	1	2	2	1	2	1	2	2	1
208	1	2	1	2	2	1	2	1	2	1	2	2	1	2	1	1	1	2	1	1	3	2	1	2	1	2	1	1	1	2	2
209	1	2	1	2	2	1	2	2	1	2	1	2	2	1	2	1	2	3	2	1	3	2	1	2	1	2	1	2	1	2	1
210	1	2	1	2	1	2	2	1	2	1	2	1	2	1	2	1	2	1	2	2	1	2	1	2	1	2	1	2	1	2	1
211	1	2	1	1	2	1	2	1	2	1	2	1	2	1	2	1	2	1	2	1	3	2	1	3	1	2	1	2	1	2	1
212	2	1	2	1	2	2	1	2	2	1	2	2	1	2	1	2	2	1	1	1	3	2	1	3	1	2	1	2	1	2	1
213	1	2	1	1	3	1	2	1	2	1	2	1	1	2	1	2	1	2	2	1	3	2	1	1	1	2	1	1	2	2	1
214	1	2	1	1	2	1	3	1	2	1	2	1	2	1	2	2	1	2	1	1	2	1	2	1	1	2	2	1	1	1	2
215	2	1	1	2	2	1	2	1	2	1	2	2	2	1	1	2	1	2	1	1	3	2	1	2	2	1	1	2	1	2	1
216	1	2	1	1	2	1	2	1	1	2	2	2	1	2	1	2	2	1	2	2	1	2	1	2	2	1	1	2	1	2	1
217	1	2	1	1	2	1	2	1	2	1	2	1	2	1	2	1	2	1	2	1	2	2	1	2	1	2	1	1	1	3	1
218	1	2	1	1	2	1	2	2	1	2	1	2	1	2	2	1	1	3	2	1	2	1	2	1	2	1	1	2	1	2	1
219	2	2	1	1	2	1	2	1	2	1	2	1	1	2	3	1	1	2	1	1	3	1	2	1	1	2	1	2	1	1	2
220	1	2	1	2	2	1	2	1	1	2	1	1	2	1	2	1	2	1	2	1	4	1	2	1	2	1	2	1	2	2	1
221	1	1	2	1	1	2	1	2	2	1	2	2	1	2	3	1	1	2	1	1	4	1	2	2	1	2	1	1	1	2	1
222	1	2	1	1	2	1	2	1	2	1	2	1	2	1	2	2	2	1	2	1	3	2	1	2	1	2	1	1	1	2	1
223	1	2	1	2	2	1	2	3	1	2	1	2	1	2	1	2	1	3	1	1	3	3	1	2	1	2	2	1	1	2	1
224	1	2	1	2	2	1	2	2	2	1	2	3	2	1	2	3	1	5	1	1	5	2	3	1	1	2	1	1	2	2	1
225	1	2	1	2	3	1	2	1	1	2	3	1	2	1	3	1	2	1	2	1	5	2	1	2	2	1	2	1	1	2	1
226	2	1	2	1	1	2	1	2	2	1	2	1	2	2	1	2	1	2	1	1	3	1	2	1	1	2	1	1	2	2	1
227	2	1	2	1	2	1	2	1	2	1	2	1	2	1	2	1	1	2	1	1	3	2	1	2	2	1	2	1	1	2	1
228	1	2	1	2	2	1	2	1	2	1	2	1	1	2	1	2	2	1	2	1	3	1	3	1	1	2	1	1	1	2	1
229	2	1	2	1	2	2	1	2	1	2	2	1	2	1	2	1	3	2	1	1	4	1	2	1	1	2	1	2	1	2	1
230	1	2	1	2	1	2	2	1	2	1	2	1	1	2	1	2	2	1	2	1	3	1	1	2	2	1	1	2	1	2	1
231	2	1	2	1	1	2	1	2	2	1	2	2	1	2	1	1	1	2	1	1	4	2	1	1	1	2	1	2	1	2	1
232	1	2	1	2	2	1	2	1	1	2	1	2	1	2	1	2	2	1	2	2	1	1	2	1	2	1	2	1	2	2	1
233	2	1	2	1	2	1	2	1	2	1	2	1	2	1	2	1	2	2	1	1	3	2	1	2	2	1	2	1	2	2	1
234	2	1	1	1	2	1	2	1	2	1	2	1	2	1	2	1	2	1	2	1	3	2	1	2	1	2	1	2	1	2	1
235	2	1	2	1	2	1	2	1	2	1	2	3	2	1	2	2	2	1	3	1	3	2	1	2	1	2	1	2	1	2	2
236	1	2	1	2	2	1	2	1	2	1	2	1	1	2	1	2	2	1	1	1	3	2	1	2	2	1	2	1	2	2	1
237	1	2	1	2	2	1	2	2	1	2	1	2	2	1	2	2	2	1	2	2	1	2	1	2	1	2	1	2	1	1	2
238	2	1	2	1	2	1	2	2	2	1	2	1	2	1	2	1	2	1	2	1	3	2	2	1	1	2	1	1	1	2	1
239	1	2	1	2	2	1	2	1	2	1	1	1	4	3	4	3	2	1	2	1	3	3	4	4	1	2	1	1	2	2	1
240	2	1	2	1	2	1	2	2	1	2	1	2	1	1	2	2	2	1	2	1	3	2	1	2	1	2	1	1	1	2	1
241	1	2	1	2	2	1	2	1	2	1	2	1	2	1	2	1	2	1	2	1	3	2	1	3	1	2	1	2	1	2	1
242	1	2	1	2	2	1	2	2	2	1	2	2	2	1	2	2	2	1	2	2	1	2	1	2	1	2	1	1	1	2	1
243	2	1	2	1	2	1	2	1	2	1	2	1	2	1	2	1	2	1	2	1	3	2	1	2	1	2	1	2	1	2	1
244	1	2	1	1	2	1	1	2	2	1	2	1	2	1	2	2	1	2	1	1	3	1	2	1	1	2	1	1	2	2	1
245	1	2	1	2	1	2	1	2	2	1	2	1	2	1	1	2	2	1	2	1	3	2	1	2	1	2	1	2	1	2	1
246	1	1	4	1	2	3	2	1	2	1	3	2	1	2	1	2	2	1	2	1	5	2	1	2	2	1	2	1	1	2	1
247	1	2	1	2	2	1	2	2	1	2	2	1	2	1	2	1	1	2	1	1	3	1	2	1	2	1	2	1	2	2	1
248	1	1	2	1	2	1	2	1	2	1	2	1	2	1	5	2	2	3	1	1	5	2	1	2	1	2	1	2	1	2	1
249	2	1	2	1	2	1	2	1	1	2	1	2	2	4	2	3	2	3	1	2	1	2	1	3	1	2	1	2	2	1	2
250	2	1	2	1	2	1	2	1	2	1	2	1	2	3	1	1	2	3	1	1	3	2	1	2	1	2	1	2	1	2	1
251	2	1	2	1	3	1	2	3	2	1	2	1	1	2	1	2	1	2	1	1	3	2	1	3	2	1	2	1	1	2	1
252	4	5	5	1	3	2	2	1	2	1	1	2	2	1	2	2	1	2	1	1	3	1	2	1	2	1	2	2	1	1	3
253	2	1	2	2	2	1	2	2	2	1	2	1	2	3	1	2	1	2	1	1	4	2	1	3	2	1	2	1	1	2	3
254	2	1	1	2	1	2	2	1	2	1	2	1	2	1	2	1	1	3	2	1	2	2	1	2	1	2	1	1	2	2	1
255	1	2	1	2	2	1	2	2	1	2	1	2	2	1	2	1	2	1	2	1	3	2	1	2	2	1	2	1	2	2	1
256	2	1	2	1	2	3	1	2	2	1	3	1	1	5	2	3	1	2	1	1	3	5	4	1	1	2	2	2	1	1	2
257	4	3	4	2	3	1	2	2	1	1	3	2	1	4	3	2	2	1	1	1	3	4	2	3	2	1	2	1	1	2	1
258	2	3	5	1	3	1	2	2	2	1	3	1	1	5	3	1	2	1	2	2	1	4	3	2	2	1	2	1	2	2	1
259	3	3	4	2	2	2	1	2	2	1	2	2	2	5	3	3	2	1	2	1	3	1	3	1	1	2	1	1	2	1	2
260	4	3	4	2	2	1	2	1	2	1	2	2	1	4	3	2	1	2	2	1	3	2	1	2	2	1	2	1	2	1	2
261	3	4	5	2	2	1	3	1	1	2	1	2	2	1	2	1	2	1	2	1	3	5	4	3	2	1	2	1	1	2	3
262	5	4	5	3	2	1	2	1	2	1	2	2	1	4	2	1	1	2	3	2	1	5	4	2	1	2	1	2	1	2	1
263	2	1	5	1	1	2	1	2	2	1	2	2	1	4	1	2	1	2	1	1	3	1	2	2	2	1	2	1	1	1	2
264	2	1	5	1	2	1	2	1	2	1	2	1	1	5	4	3	2	1	1	1	4	5	3	1	1	2	1	2	1	2	1
265	4	3	5	1	2	1	2	2	1	2	1	2	2	1	2	1	2	1	2	1	3	5	4	1	1	3	2	3	1	2	1
266	4	3	5	1	2	1	2	1	2	1	2	1	2	4	3	1	1	2	1	2	1	2	2	1	1	2	1	2	1	1	2
267	4	5	3	1	1	2	1	2	1	2	1	2	2	4	3	1	2	1	3	1	3	2	1	2	1	2	1	2	1	2	1
268	5	3	4	2	2	1	3	2	1	2	3	3	1	4	2	1	2	1	2	1	3	5	3	1	2	1	3	2	1	2	3
269	3	4	5	1	2	1	2	1	2	1	2	1	1	4	3	1	2	1	2	1	3	2	1	2	2	3	2	1	1	2	1
270	2	3	4	1	2	1	2	1	2	1	2	1	1	4	3	1	2	1	2	1	3	2	1	2	2	1	2	1	2	1	3
271	5	3	4	2	2	1	2	1	2	1	2	1	1	4	2	1	2	1	2	1	3	1	2	1	2	1	2	1	1	2	1
272	5	3	5	1	2	1	2	1	2	1	2	1	1	2	2	1	2	3	1	1	4	1	2	1	1	2	1	2	1	2	1
273	3	3	5	1	2	1	2	1	1	2	1	2	1	5	1	1	1	2	1	1	3	1	2	1	1	2	1	2	1	1	2
274	2	3	4	1	1	2	1	2	1	2	1	2	1	4	3	1	1	2	1	1	4	1	2	1	1	2	1	2	1	1	2
275	2	1	1	2	2	1	2	1	1	2	1	2	1	4	3	1	1	2	1	1	4	1	2	1	1	2	1	2	1	2	1
276	2	1	2	1	1	2	1	2	1	2	1	2	1	5	3	1	2	1	2	1	4	1	2	3	1	2	1	1	2	1	3
277	2	1	5	2	2	1	2	1	2	1	2	1	2	5	2	1	2	1	2	1	3	2	1	1	2	1	2	1	2	2	1
278	1	3	5	2	2	1	2	1	2	1	2	1	1	5	1	1	2	1	2	1	3	2	1	2	2	1	2	1	1	2	1
279	2	2	4	1	1	2	1	2	2	1	2	1	1	5	4	3	1	2	2	1	4	1	2	1	2	1	2	1	2	3	1
280	2	3	5	1	2	3	1	2	1	2	1	2	2	4	3	1	2	1	1	1	5	2	1	2	1	2	1	2	1	1	2
281	1	2	4	1	2	1	2	1	2	1	2	1	1	5	3	1	1	2	1	2	3	1	2	1	1	3	1	2	1	2	1
282	1	3	5	1	2	1	2	1	2	1	2	1	2	1	2	2	1	2	1	1	3	1	2	1	1	2	1	1	2	2	1
283	1	4	5	1	2	1	2	1	1	2	1	2	1	4	2	1	2	1	2	1	2	1	2	1	1	2	1	2	1	1	2
284	1	2	2	1	2	1	2	1	1	2	1	2	1	4	2	1	1	2	1	1	3	1	2	1	1	2	1	2	1	2	1
285	1	2	1	2	1	2	1	2	2	1	2	1	1	4	3	1	1	3	1	1	3	2	1	2	1	2	1	2	1	1	2
286	4	2	5	1	1	2	1	2	2	1	2	1	1	4	1	2	2	1	2	1	3	2	1	2	2	1	2	2	1	2	1
287	1	3	5	1	2	1	2	2	1	2	1	2	1	4	2	2	2	1	2	1	4	1	3	2	1	2	1	2	2	1	2
288	1	2	3	1	2	1	2	1	1	2	1	1	2	5	1	2	2	1	2	1	3	1	2	1	1	2	1	2	1	2	1
289	2	1	3	1	2	1	2	1	2	1	2	1	2	5	3	1	1	2	1	1	3	2	1	2	1	2	1	2	1	2	1
290	1	4	5	1	2	1	2	1	2	1	2	1	2	1	2	1	2	1	2	1	3	2	1	2	2	1	2	1	2	1	2
291	1	3	4	2	2	1	2	1	1	2	1	2	1	5	2	1	1	3	1	1	3	1	3	1	1	2	1	2	1	2	1
292	1	3	5	3	1	2	2	1	2	1	2	2	1	3	1	1	2	2	1	2	1	2	1	2	1	2	1	2	1	2	1
293	1	3	3	2	2	1	2	1	2	1	2	1	2	1	2	1	2	1	2	2	4	2	1	3	1	2	1	2	1	2	1
294	1	2	3	1	2	1	2	1	2	1	2	1	2	1	2	1	2	1	2	1	3	1	3	2	2	1	2	1	2	2	1
295	2	2	3	1	2	1	2	3	2	1	3	1	1	5	2	1	2	1	2	1	5	1	2	1	1	2	1	2	1	2	1
296	1	2	1	2	1	2	2	1	1	2	1	2	1	2	1	2	1	2	1	2	1	2	1	2	2	1	2	1	2	1	3
297	1	3	4	1	1	2	2	1	2	1	2	1	2	1	2	1	1	2	1	1	4	1	2	1	1	2	1	2	1	1	2
298	1	2	3	1	1	2	1	2	1	2	1	2	1	2	1	2	1	2	1	1	3	1	2	1	1	2	1	2	1	1	2
299	1	3	3	2	1	2	1	2	1	2	1	2	2	1	2	1	1	2	1	1	3	1	2	1	1	2	1	2	1	1	2
300	1	2	3	1	1	2	2	1	1	2	1	2	1	4	1	1	1	2	1	1	3	1	2	1	1	2	1	2	1	1	2
301	1	2	2	1	1	2	2	1	1	2	2	1	2	1	2	1	1	2	1	1	3	1	2	1	1	2	1	2	1	2	1
302	1	1	4	2	1	2	1	2	1	2	1	2	1	2	2	1	2	1	2	1	3	1	2	1	1	2	1	2	1	2	3
303	1	2	3	1	2	1	2	1	2	1	2	1	1	5	2	1	2	1	2	1	3	1	2	2	1	2	1	2	1	1	2
304	1	2	3	2	2	1	3	1	1	2	2	2	1	2	3	1	2	1	2	1	3	2	1	2	2	1	2	1	2	1	2
305	1	2	4	1	2	1	2	1	2	1	2	1	2	1	2	1	2	1	2	1	4	2	2	2	2	1	2	1	2	2	1

## Sheet: Demographics
What is your gender?	What is your age?	What is the activity sector of your enterprise?	How long your enterprise has been established?	In which of the following areas or scales do you operate or provide services?	Did you receive any funding while establishing your enterprise? If yes, then from where?
2	5	3	4	3	3
2	2	3	1	3	3
2	2	3	1	3	1
2	2	2	1	2	1
2	4	2	3	5	1, 2, 3
2	5	3	4	3	3
2	2	1	1	1	5
1	2	1	1	3	2
1	4	3	2	3	5
2	4	2	5	4	1
2	3	3	3	3	5
2	1	3	2	3	2
2	3	2	4	2	2
2	2	3	5	3	2
2	3	3	5	3	2
2	1	1	2	2	5
2	1	1	2	2	5
2	3	1	4	1	2
2	1	2	2	3	3
2	5	3	5	3	5
2	5	3	5	2	2
2	4	3	5	2	1
1	5	3	5	2	2, 3
1	4	3	5	4	1, 2
2	4	3	5	2	1
2	4	3	5	3	1, 2
2	3	3	5	2	5
2	4	1	5	3	3
1	3	3	2	1	5
2	3	3	5	4	2
1	1	3	5	1	2
1	4	3	5	3	5
1	2	3	3	1	3
2	3	3	3	2	2
2	3	1	2	1	3
2	2	3	3	2	2
2	3	3	1	2	5
2	1	3	2	4	1, 2
1	1	3	2	4	1, 3
1	1	2	1	1	3
2	1	3	1	3	1, 2
2	2	3	1	2	2
2	1	2	1	3	1
1	1	3	1	1	5
2	1	2	2	2	2, 5
2	1	2	2	2	2, 5
1	3	3	1	4	3
2	1	2	2	2	2, 5
2	3	2	3	3	3
2	1	1	1	1	1
2	1	1	1	1	1
2	3	3	5	3	5
2	2	1	1	1	3
2	2	1	1	1	2
2	2	3	1	1	3
2	1	1	1	1	1
1	1	3	1	1	1
1	1	3	1	1	1
2	3	1	3	2	1, 2
1	1	1	1	3	1, 2, 3
2	3	3	3	2	2, 3
1	1	3	1	3	5
2	1	2	2	2	2
1	2	3	3	1	5
1	1	3	1	1	1, 4
2	4	2	5	3	2, 3, 5
1	1	3	1	1	2, 3, 4
1	1	3	1	1	2, 3, 4
1	2	3	3	3	1, 2, 3
2	1	1	1	1	1
2	1	1	1	1	1
2	2	2	2	3	2
2	1	1	1	2	1, 2
1	1	3	2	2	2
2	1	3	1	4	4
2	1	1	1	1	2, 3, 4
2	1	1	1	1	1
2	1	1	1	1	1
2	1	1	1	1	1, 2, 3, 4
2	1	3	1	4	2
2	1	1	1	3	2
2	3	3	5	4	3
2	3	3	5	4	1
2	1	3	3	4	3
1	2	3	5	3	2
2	4	3	5	3	1
2	2	1	4	3	1
1	2	1	1	2	1
1	2	1	1	2	1
1	2	1	1	2	1
2	2	3	5	4	3
2	3	1	2	1	1
2	1	3	4	4	1
1	2	2	1	1	1
2	2	1	1	2	2
2	2	1	1	2	2
1	1	3	5	4	1, 2, 3
2	1	3	1	4	5
2	1	3	1	4	5
2	1	3	4	4	1, 2, 3, 4
2	1	3	4	4	1, 2, 3
2	1	3	5	4	2
2	1	3	1	3	2
1	2	1	3	4	1
2	1	3	1	2	5
2	1	3	1	4	1, 2
2	4	3	5	1	5
2	4	3	1	2	5
1	2	3	3	2	1, 2
2	1	3	5	2	5
2	1	3	1	2	3
1	1	3	1	4	2, 3
1	1	3	1	4	3
2	1	3	5	4	3
1	1	3	1	3	2
2	1	3	5	4	3
1	1	3	1	3	2
1	1	3	2	1	1
2	1	1	1	1	1
2	1	2	2	2	2
2	1	2	1	3	2
2	1	1	1	1	1
1	1	1	1	1	1
2	1	3	2	4	2
1	1	1	1	1	1
2	1	1	2	2	2
2	1	3	1	4	2, 4
1	1	1	1	2	1, 2, 3, 4
1	2	2	3	3	2, 3
2	1	1	1	1	3
1	3	2	3	4	4
2	1	2	3	3	1
2	5	1	2	1	2, 4
1	2	3	5	3	4
1	1	3	1	2	2
2	2	2	3	3	2
2	2	2	4	2	3
1	1	1	1	2	2
1	1	1	1	1	1
1	1	1	1	1	1
2	1	1	2	2	3
1	1	2	1	3	2
2	2	2	3	1	2
1	3	2	2	1	3
1	3	1	4	1	2
1	1	2	2	2	1
1	1	2	1	2	2
2	3	3	2	2	3
2	4	1	4	2	4
2	3	3	3	1	3
1	2	1	1	1	1, 3
1	2	1	2	2	2
1	1	3	5	4	2
1	1	2	1	1	5
2	2	2	2	2	3
1	3	2	3	4	3
1	1	1	1	2	1
1	3	1	2	1	2
2	1	3	2	1	3
1	3	1	3	2	1, 2
2	2	2	2	3	1, 2
2	1	1	1	2	3
2	2	1	2	2	1, 3
2	3	3	3	3	2
2	1	3	5	4	3
1	3	2	2	3	1, 2
1	4	1	4	3	3, 4
2	3	3	3	2	1, 3
2	3	3	2	1	2
2	4	3	4	2	4
1	2	3	2	1	1
2	3	2	3	2	2
1	4	2	4	2	1, 3
2	3	1	2	1	1, 2
2	3	3	2	2	1
2	3	3	2	2	1
1	4	3	3	2	2
2	4	3	3	1	4
1	4	1	4	1	4
1	3	2	3	2	3
2	4	1	3	2	1
2	5	2	5	3	2, 3
1	2	3	1	3	5
2	1	3	1	3	2
2	1	3	2	2	2
2	1	2	1	1	4
2	1	3	5	4	1, 2
2	2	3	3	1	5
1	3	3	5	1	4
1	2	2	3	3	1
2	1	3	1	1	3
2	3	3	4	2	4
2	2	3	2	1	4
1	4	3	5	1	4
2	3	1	3	2	1
1	2	3	2	3	3
1	1	3	1	2	3
1	1	2	1	2	3
1	1	2	1	1	3
2	3	3	3	1	1
2	2	3	1	2	1
2	3	2	3	2	1
2	2	3	2	2	1
1	1	1	1	1	3
2	1	1	1	1	4
1	1	1	1	1	5
2	4	1	5	1	5
2	2	3	2	1	4
2	5	3	5	2	1
2	2	3	2	2	1
2	1	2	1	1	3
2	1	3	1	2	3
2	1	3	1	2	5
1	3	3	3	2	4
1	3	1	4	1	5
2	3	2	3	3	1
2	3	3	3	2	5
1	1	3	1	2	5
2	3	1	4	1	5
1	3	2	2	2	1
1	1	3	1	2	3
2	5	1	5	1	5
1	5	1	5	1	1
1	5	2	5	1	5
1	4	3	4	2	1
2	4	3	4	2	4
1	2	3	3	2	5
1	3	3	3	2	5
2	2	3	3	2	5
2	2	3	2	2	4
1	3	2	4	2	1
2	3	3	5	1	5
2	1	2	1	2	3
1	3	1	3	2	5
2	4	2	5	3	1
2	3	3	3	1	4
2	3	3	3	1	1
2	4	3	5	3	3
2	4	2	5	3	5
1	1	3	1	2	3
2	4	3	4	2	5
2	2	3	2	2	1
1	3	3	4	2	5
1	4	3	5	3	5
2	3	3	4	1	5
1	3	3	3	3	5
1	4	3	5	2	5
2	2	3	2	1	4
2	1	3	1	1	5
2	3	2	2	2	1
1	1	2	1	2	3
1	2	2	2	2	5
1	3	3	4	3	5
2	4	2	4	2	5
2	2	3	2	2	1
1	2	3	1	1	5
2	3	1	3	1	4
1	2	3	2	1	1
2	4	3	5	3	3, 5
2	3	1	4	1	5
2	3	2	5	3	3
2	2	3	1	2	1
1	2	3	2	2	3, 5
2	2	3	2	2	5
2	1	3	1	2	3
2	3	3	4	2	5
2	2	3	2	1	5
2	3	2	4	1	5
3	2	1	3	1	5
2	3	1	3	2	5
1	3	1	5	2	5
2	3	1	2	1	5
1	2	3	4	2	4
2	1	3	1	2	5
1	2	3	2	3	5
1	1	3	1	2	3
2	2	3	3	1	5
2	2	3	5	2	5
2	5	2	5	3	5
1	5	3	5	2	5
1	4	3	4	2	5
2	3	3	4	2	5
2	3	3	4	3	1
2	4	3	5	3	5
2	2	3	4	2	4
1	3	3	5	2	5
2	2	2	3	2	5
2	4	3	5	2	5
2	1	3	1	3	3
1	2	3	1	2	5
2	2	3	3	2	5
2	3	3	5	2	5
1	2	3	3	2	5
3	1	1	1	1	4
3	1	3	1	2	5
1	2	1	2	2	1
2	4	3	5	2	5
2	3	2	4	2	3
3	2	3	2	1	5
2	1	1	1	1	5
2	2	3	3	2	5
2	4	1	5	2	5
2	3	2	2	2	5
2	5	1	5	2	5
2	3	2	5	2	5
